# Supplementary material for: Tetrapeptides Modelled to the Androgen Binding Site of ZIP9 Stimulate Expression of Tight Junction Proteins and Tight Junction Formation in Sertoli Cells
Source: Biology (Basel). 2021 Dec 31;11(1):55. doi: 10.3390/biology11010055 (PMC8773409; doi:10.3390/biology11010055)
Supplement: Supplementary file 1 [file biology-11-00055-s001.zip]

Archive with 1 entries (1 files):
- biology-1503136-SUPPLEM-final.pdf
